# Supplementary material for: Contrasting Lesion Dynamics of White Syndrome among the scleractinian corals Porites spp
Source: PLoS One. 2015 Jun 29;10(6):e0129841. doi: 10.1371/journal.pone.0129841 (PMC4488276; doi:10.1371/journal.pone.0129841)
Supplement: S1 Table — (XLSX) [file pone.0129841.s001.xlsx]

## Sheet: Sheet1
LESION SIZE (cm2) (n=50)										SIZE CLASS									COUNTS									% PROBABILITY
		10/19/09 (0d)	12/7/09 (49d)	1/27/10 (51d)	3/3/10 (35d)	3/26/10 (23d)	5/10/10 (45d)	6/15/10 (36d)		T1	T2	T3	T4	T5	T6	T7	STATE		BRANCHING COLONIES
MORPH	COL#																		Results:	t1 to t2	t2 to t3	t3 to t4	t4 to t5	t5 to t6	t6 to t7	Sum		Results:	Sum	PROBABILTY	%
BRANCHING	361	1.8912	4.0061	1.8926	0.1106	0	0	0		B	B	B	B	A	A	A	HEALING		B-A	1	31	3	5	2	0	42		B-A	43	0.313869	0.313869
BRANCHING	361	8.2259	1.7469	1.9922	2.5045	0	0	0		B	B	B	B	A	A	A	HEALING		B-B	43	15	13	7	6	7	91		B-B	91	0.664234	0.664234
BRANCHING	361	3.0047	0.6133	0.5809	0.1042	0	0	0		B	B	B	B	A	A	A	HEALING		B-C	2	1	0	1	0	0	4		B-C	3	0.0218978	0.0218978
BRANCHING	361	2.0495	3.0704	5.5567	0.7594	0	0	0		B	B	B	B	A	A	A	HEALING												137
BRANCHING	361	0.5167	0.4224	0.3697	0	0	0	0		B	B	B	A	A	A	A	HEALING		C-A	0	0	0	1	0	0	1		C-A	0	0	0
BRANCHING	362	6.8058	4.6161	0.6066	0	0	0	0		B	B	B	A	A	A	A	HEALING		C-B	4	1	0	1	1	0	7		C-B	8	0.727273	0.727273
BRANCHING	362	5.6315	1.9116	0	0	0	0	0		B	B	A	A	A	A	A	HEALING		C-C	0	1	2	0	0	0	3		C-C	3	0.272727	0.272727
BRANCHING	362	2.784	2.4962	0	0	0	0	0		B	B	A	A	A	A	A	HEALING												11
BRANCHING	362	4.047	2.2964	0	0	0	0	0		B	B	A	A	A	A	A	HEALING		SUM	50	49	18	15	9	7	148		Total	148
BRANCHING	362	2.8263	0.7955	0	0	0	0	0		B	B	A	A	A	A	A	HEALING
BRANCHING	363	12.301	10.2547	5.5832	4.9033	2.1772	5.7424	5.7342		C	B	B	B	B	B	B	HEALING
BRANCHING	363	4.1495	3.6367	5.8375	3.7438	3.1119	3.9819	4.552		B	B	B	B	B	B	B	STASIS		MASSIVE COLONIES
BRANCHING	363	6.6301	3.2982	0	0	0	0	0		B	B	A	A	A	A	A	HEALING		Results:	t1 to t2	t2 to t3	t3 to t4	t4 to t5	t5 to t6	t6 to t7	Sum		Results:	Sum	PROBABILTY	%
BRANCHING	363	4.73	8.251	4.6307	0.5439	0.6666	1.9595	0.2828		B	B	B	B	B	B	B	STASIS		B-A	1	3	7	6	3	0	20		B-A	20	0.173913	0.173913
BRANCHING	363	4.1827	0.5613	1.6668	0	0	0	0		B	B	B	A	A	A	A	HEALING		B-B	16	21	18	14	11	13	93		B-B	92	0.8	0.8
BRANCHING	364	2.2394	2.4656	0	0	0	0	0		B	B	A	A	A	A	A	HEALING		B-C	2	0	0	0	1	0	3		B-C	3	0.026087	0.026087
BRANCHING	364	3.2637	1.955	0	0	0	0	0		B	B	A	A	A	A	A	HEALING		B-D	0	0	0	0	0	0	0		B-D	0	0	0
BRANCHING	364	15.6997	7.0062	0	0	0	0	0		C	B	A	A	A	A	A	HEALING												115
BRANCHING	364	3.375	4.9597	0	0	0	0	0		B	B	A	A	A	A	A	HEALING		C-A	0	0	0	0	2	0	2		C-A	0	0	0
BRANCHING	364	4.3124	0.4196	3.9601	1.8187	2.0801	2.4739	1.8024		B	B	B	B	B	B	B	STASIS		C-B	8	4	2	1	2	3	20		C-B	21	0.913043	0.913043
BRANCHING	365	6.6228	3.7315	0	0	0	0	0		B	B	A	A	A	A	A	HEALING		C-C	0	0	0	0	0	0	0		C-C	0	0	0
BRANCHING	365	3.5358	3.022	0	0	0	0	0		B	B	A	A	A	A	A	HEALING		C-D	0	1	0	0	0	1	2		C-D	2	0.0869565	0.0869565
BRANCHING	365	2.6221	0.4845	0	0	0	0	0		B	B	A	A	A	A	A	HEALING												23
BRANCHING	365	1.1372	0	0	0	0	0	0		B	A	A	A	A	A	A	HEALING		D-A	0	0	0	0	0	0	0		D-A	0	0	0
BRANCHING	365	6.4164	3.923	0	0	0	0	0		B	B	A	A	A	A	A	HEALING		D-B	0	0	0	0	0	0	0		D-B	0	0	0
BRANCHING	366	1.305	1.6372	0	0	0	0	0		B	B	A	A	A	A	A	HEALING		D-C	0	0	3	1	0	0	4		D-C	4	0.0769231	0.0769231
BRANCHING	366	9.8821	2.192	0	0	0	0	0		B	B	A	A	A	A	A	HEALING		D-D	9	9	7	6	6	6	43		D-D	48	0.923077	0.923077
BRANCHING	366	4.8849	10.9788	0	0	0	0	0		B	B	A	A	A	A	A	HEALING												52
BRANCHING	366	3.5892	1.7766	0	0	0	0	0		B	B	A	A	A	A	A	HEALING		SUM	36	38	37	28	25	23	187		Total	187
BRANCHING	366	5.4088	1.2162	0	0	0	0	0		B	B	A	A	A	A	A	HEALING
BRANCHING	367	12.301	5.6565	7.777	6.2285	3.9603	0	0		C	B	B	B	B	A	A	HEALING
BRANCHING	367	11.8292	2.4485	9.0354	7.1328	1.9243	0	0		C	B	B	B	B	A	A	HEALING
BRANCHING	367	4.4283	2.9714	0	0	0	0	0		B	B	A	A	A	A	A	HEALING		MEAN LESION SIZE
BRANCHING	367	4.6947	0.6615	0	0	0	0	0		B	B	A	A	A	A	A	HEALING
BRANCHING	367	3.637	0.3306	0	0	0	0	0		B	B	A	A	A	A	A	HEALING		MORPH	COL#	T1	T2	T3	T4	T5	T6	T7
BRANCHING	368	4.3879	14.18	16.6508	13.1291	0	0	0		B	C	C	C	A	A	A	HEALING		BR	361	3.1376	1.97182	2.07842	0.69574	0	0	0
BRANCHING	368	4.1159	1.8286	0	0	0	0	0		B	B	A	A	A	A	A	HEALING		BR	362	4.41892	2.42316	0.12132	0	0	0	0
BRANCHING	368	7.4474	3.4155	0	0	0	0	0		B	B	A	A	A	A	A	HEALING		BR	363	6.39866	5.20038	3.54364	1.8382	1.19114	2.33676	2.1138
BRANCHING	368	1.9019	0.298	0	0	0	0	0		B	B	A	A	A	A	A	HEALING		BR	364	5.77804	3.36122	0.79202	0.36374	0.41602	0.49478	0.36048
BRANCHING	368	6.2761	5.7461	0	0	0	0	0		B	B	A	A	A	A	A	HEALING		BR	365	4.06686	2.2322	0	0	0	0	0
BRANCHING	369	2.6651	2.4742	11.9376	11.405	8.9483	5.8976	2.7429		B	B	C	C	B	B	B	STASIS		BR	366	5.014	3.56016	0	0	0	0	0
BRANCHING	369	5.3052	1.8299	0	0	0	0	0		B	B	A	A	A	A	A	HEALING		BR	367	7.37804	2.4137	3.36248	2.67226	1.17692	0	0
BRANCHING	369	4.3948	11.6927	8.5857	4.9081	3.6963	8.679	4.0021		B	C	B	B	B	B	B	STASIS		BR	368	4.82584	5.09364	3.33016	2.62582	0	0	0
BRANCHING	369	0.6481	5.0792	0	0	0	0	0		B	B	A	A	A	A	A	HEALING		BR	369	3.59112	4.3739	5.18358	4.36084	5.31318	3.04562	1.4756
BRANCHING	369	4.9424	0.7935	5.3946	5.4911	13.9213	0.6515	0.633		B	B	B	B	C	B	B	STASIS		BR	370	5.40918	3.89102	0.11396	0.0625	0	0	0
BRANCHING	370	7.714	5.5476	0	0	0	0	0		B	B	A	A	A	A	A	HEALING				5.00183	3.45212	2.3157	1.80273	2.02432	1.95905	1.31663
BRANCHING	370	10.7708	4.9817	0	0	0	0	0		B	B	A	A	A	A	A	HEALING			Mean	2.5532
BRANCHING	370	4.1833	2.8532	0	0	0	0	0		B	B	A	A	A	A	A	HEALING			SE	0.477725
BRANCHING	370	2.9595	4.3374	0	0	0	0	0		B	B	A	A	A	A	A	HEALING		MA	381	69.5318	73.8646	62.092	21.1157	25.3412	2.51048	0.9746
BRANCHING	370	1.4183	1.7352	0.5698	0.3125	0	0	0		B	B	B	B	A	A	A	HEALING		MA	382	7.01802	8.19796	3.0551	1.31358	1.23364	0.77092	0.33308
MASSIVE	381	123.26	89.7505	89.7133	26.7374	25.899	12.5524	4.873		D	D	D	C	C	C	B	HEALING		MA	383	9.79885	7.7819	7.28568	0.61946	0	0	0
MASSIVE	381	53.7812	59.6033	40.3992	36.3812	55.6847	0	0		C	C	C	C	C	A	A	HEALING		MA	384	29.1058	22.9623	31.444	30.6381	32.3506	52.3822	53.1757
MASSIVE	381	155.408	207.03	175.388	41.4301	45.1225	0	0		D	D	D	C	C	A	A	HEALING		MA	385	13.5284	15.091	19.4654	15.7174	16.4197	13.8117	13.1299
MASSIVE	381	4.8936	1.8195	1.9796	1.0298	0	0	0		B	B	B	B	A	A	A	HEALING		MA	386	13.2826	6.28492	3.01534	1.11484	0.5052	0	0
MASSIVE	381	10.3155	11.1195	2.9796	0	0	0	0		B	C	B	A	A	A	A	HEALING		MA	387	197.01	256.073	303.733	266.829	258.088	257.149	279.658
MASSIVE	382	19.1142	21.5769	9.699	6.5679	6.1682	3.8546	1.6654		C	C	B	B	B	B	B	HEALING		MA	388	36.2334	30.5876	27.4144	15.8801	15.7648	12.9449	8.92516
MASSIVE	382	1.5911	1.8279	0	0	0	0	0		B	B	A	A	A	A	A	HEALING		MA	389	58.5186	60.6847	66.871	76.657	77.3387	81.9839	69.2806
MASSIVE	382	2.555	3.8482	1.0244	0	0	0	0		B	B	B	A	A	A	A	HEALING		MA	390	70.1918	57.5829	62.9783	51.7702	45.787	45.5044	39.8959
MASSIVE	382	6.6	8.1148	2.6601	0	0	0	0		B	B	B	A	A	A	A	HEALING				50.4219	53.9111	58.7355	48.1656	52.5365	58.3822	58.1716
MASSIVE	382	5.2298	5.622	1.892	0	0	0	0		B	B	B	A	A	A	A	HEALING			Mean	54.3321
MASSIVE	383	2.8828	3.0513	2.7399	1.6093	0	0	0		B	B	B	B	A	A	A	HEALING			SE	1.59801
MASSIVE	383	23.0415	14.9318	9.0324	1.0499	0	0	0		C	C	B	B	A	A	A	HEALING
MASSIVE	383	9.337	11.1102	8.3232	0	0	0	0		B	C	B	A	A	A	A	HEALING
MASSIVE	383	3.9341	2.0343	0	0	0	0	0		B	B	A	A	A	A	A	HEALING
MASSIVE	383	16.3329	0.4381	0	0	0	0	0		C	B	A	A	A	A	A	HEALING
MASSIVE	384	17.3684	3.8723	3.9138	3.5011	3.9718	2.5274	0.9395		C	B	B	B	B	B	B	HEALING
MASSIVE	384	76.143	73.4498	133.4	131.93	139.927	246.106	254.707		D	D	D	D	D	D	D	STASIS
MASSIVE	384	3.7811	4.3262	1.1358	5.7983	7.4133	4.1078	2.6201		B	B	B	B	B	B	B	STASIS
MASSIVE	384	46.2287	22.7	11.8903	7.0947	5.7052	4.5637	3.8549		C	C	C	B	B	B	B	HEALING
MASSIVE	384	2.0079	10.463	6.8801	4.8671	4.7355	4.6063	3.7567		B	B	B	B	B	B	B	STASIS
MASSIVE	385	3.846	8.652	9.351	1.8452	10.296	7.6481	6.3063		B	B	B	B	B	B	B	STASIS
MASSIVE	385	35.892	36.7783	52.3466	47.3639	38.0358	41.046	43.9176		C	C	C	C	C	C	C	STASIS
MASSIVE	385	4.5874	6.2344	7.0415	6.9714	6.5388	6.39508	4.6377		B	B	B	B	B	B	B	STASIS
MASSIVE	385	9.0925	9.5704	10.2027	7.0937	10.6008	7.0011	7.6619		B	B	B	B	B	B	B	STASIS
MASSIVE	385	14.224	14.22	18.385	15.313	16.627	6.968	3.126		C	C	C	C	C	B	B	HEALING
MASSIVE	386	8.72	7.9898	2.5717	1.1032	0	0	0		B	B	B	B	A	A	A	HEALING
MASSIVE	386	17.4744	4.7932	1.951	1.6541	0.4197	0	0		C	B	B	B	B	A	A	HEALING
MASSIVE	386	7.5348	7.0744	1.8985	0	0	0	0		B	B	B	A	A	A	A	HEALING
MASSIVE	386	4.2841	4.4318	4.3864	0.1081	0	0	0		B	B	B	B	A	A	A	HEALING
MASSIVE	386	28.3999	7.1354	4.2691	2.7088	2.1063	0	0		C	B	B	B	B	A	A	HEALING
MASSIVE	387	245.119	378.835	403.025	455.045	358.012	341.677	415.906		D	D	D	D	D	D	D	STASIS
MASSIVE	387	11.0752	8.7823	2.9548	2.0474	1.6888	0	0		C	B	B	B	B	A	A	HEALING
MASSIVE	387	1.9229	0	0	0	0	0	0		B	A	A	A	A	A	A	HEALING
MASSIVE	387	529.923	636.676	808.953	610.224	917.882	936.45	976.707		D	D	D	D	D	D	D	STASIS
MASSIVE	387	12.8552	7.6208	5.677	0	0	0	0		C	B	B	A	A	A	A	HEALING
MASSIVE	388	33.3049	23.8838	16.2401	13.0975	15.8573	9.1099	8.7465		C	C	C	C	C	B	B	HEALING
MASSIVE	388	49.9473	39.3174	33.5447	14.0973	11.4769	11.4544	6.2683		C	C	C	C	C	C	B	HEALING
MASSIVE	388	12.5595	5.986	2.0707	0.7143	0	0	0		C	B	B	B	A	A	A	HEALING
MASSIVE	388	58.4365	69.8422	72.1062	44.2059	44.8388	37.4664	24.5266		C	C	D	C	C	C	C	STASIS
MASSIVE	388	26.9186	13.9084	13.1105	7.2853	6.6511	6.6936	5.0844		C	C	C	B	B	B	B	HEALING
MASSIVE	389	3.4867	4.4016	4.1507	3.095	5.5014	4.4997	3.6105		B	B	B	B	B	B	B	STASIS
MASSIVE	389	11.8769	9.8429	8.6585	6.0233	4.5672	3.5128	3.3367		C	B	B	B	B	B	B	HEALING
MASSIVE	389	93.2586	95.4441	102.474	109.881	113.67	122.163	113.999		D	D	D	D	D	D	D	STASIS
MASSIVE	389	18.3692	23.3291	35.4478	33.4229	33.8254	32.188	25.381		C	C	C	C	C	C	C	STASIS
MASSIVE	389	165.601	170.406	183.624	230.863	229.13	247.556	200.076		D	D	D	D	D	D	D	STASIS
MASSIVE	390	98.2752	99.4362	102.033	98.9813	58.7671	61.5267	71.8773		D	D	D	D	C	C	D	STASIS
MASSIVE	390	29.9212	29.7024	25.1371	26.6961	26.9781	26.0291	18.2644		C	C	C	C	C	C	C	STASIS
MASSIVE	390	196.09	134.433	159.335	107.852	115.489	112.966	85.6181		D	D	D	D	D	D	D	STASIS
MASSIVE	390	12.1836	11.3499	16.8994	11.5758	16.9345	14.966	10.9254		C	C	C	C	C	C	B	HEALING
MASSIVE	390	14.4891	12.993	11.4871	13.7455	10.7665	12.0337	12.7941		C	C	C	C	B	C	C	STASIS
