# Supplementary material for: Contrasting Lesion Dynamics of White Syndrome among the scleractinian corals Porites spp
Source: PLoS One. 2015 Jun 29;10(6):e0129841. doi: 10.1371/journal.pone.0129841 (PMC4488276; doi:10.1371/journal.pone.0129841)
Supplement: S3 Table — (XLSX) [file pone.0129841.s003.xlsx]

## Sheet: TISSUE LOSS BRANCHING
SEVERITY DATA: BRANCHING COLONIES - P.cylindrica (10/19/09 - 6/15/10)
2013-10-20										SUMMARIES														CONSTANTS
Colony #	Total Branch Count	# Diseased Branches		Colony Size (cm)		Colony Size (cm2)	Total Lesion Size per Colony (cm2)	Mean Monthly % Tissue Loss		I. LESION COUNT														Mean Branch Size				Mean Lesion Size (n=50)
		acute	subacute	max diam	perp					Colony #	2018-10-20	2018-12-08	2018-01-28	2018-03-04	2018-03-27	2018-05-13	2018-06-16							BRANCH SIZE (mm2)	Front + Back	convert cm2
361	1450	12	15	165	70	28492.5	135	0.473809		361	27	9	9	18	11	8	23							1484.45	2968.91	29.6891		1.8912
362	1462	7	13	200	123	28728.3	100	0.348089		362	20	11	20	20	14	23	10							793.58	1587.16	15.8716		8.2259
363	413	7	11	135	110	8115.45	90	1.109		363	18	21	15	40	21	23	13							691.939	1383.88	13.8388		3.0047
364	1789	20	28	303	210	35153.8	240	0.682713		364	48	26	59	62	32	53	36							1534.69	3069.38	30.6938		2.0495
365	291	5	8	102	95	5718.15	65	1.13673		365	13	12	12	14	9	13	8							665.543	1331.09	13.3109		0.5167
366	146	5	3	106	77	2868.9	40	1.39426		366	8	10	27	21	20	16	14							607.931	1215.86	12.1586		6.8058
367	239	5	7	125	67	4696.35	60	1.27759		367	12	8	14	21	16	17	9							465.795	931.59	9.3159		5.6315
368	1318	19	28	255	162	25898.7	235	0.907381		368	47	33	48	26	20	28	18							534.775	1069.55	10.6955		2.784
369	123	7	15	156	75	2416.95	110	4.55119		369	22	10	16	29	17	15	10							370.53	741.06	7.4106		4.047
370	211	6	16	132	116	4146.15	110	2.65306		370	22	9	23	30	28	16	28							594.195	1188.39	11.8839		2.8263
Means	744.2	9.3	14.4	167.9	110.5	14623.5	118.5	1.45338		Total	237	149	243	281	188	212	169							840.038	1680.08	16.8008		12.301
SE	211.676	1.81995	2.60853	20.9244	14.4893	4159.43	21.6929	0.399475		Means	23.7	14.9	24.3	28.1	18.8	21.2	16.9							515.405	1030.81	10.3081		4.1495
										SE	4.33859	2.74246	5.20694	4.43083	2.25487	3.96597	2.95691							737.245	1474.49	14.7449		6.6301
2013-12-08										Mean Lesion Count	21.1286													410.058	820.116	8.20116		4.73
Colony #	Total Branch Count	# Diseased Branches		Colony Size (cm)		Colony Size (cm2)	Total Lesion Size per Colony (cm2)	Mean Monthly % Tissue Loss		SE	1.74147													328.89	657.78	6.5778		4.1827
		acute	subacute	max diam	perp																			2702.57	5405.14	54.0514		2.2394
361	1450	2	7	165	70	28492.5	45	0.157936		II. TOTAL LESION SIZE per COLONY														709.052	1418.1	14.181		3.2637
362	1462	3	8	200	123	28728.3	55	0.191449		Colony #	2018-10-20	2018-12-08	2018-01-28	2018-03-04	2018-03-27	2018-05-13	2018-06-16							940.149	1880.3	18.803		15.6997
363	413	12	9	135	110	8115.45	105	1.29383		361	135	45	45	90	55	40	115							1372.75	2745.5	27.455		3.375
364	1789	7	19	303	210	35153.8	130	0.369803		362	100	55	100	100	70	115	50							1627.7	3255.4	32.554		4.3124
365	291	5	7	102	95	5718.15	60	1.04929		363	90	105	75	200	105	115	65							1113.87	2227.74	22.2774		6.6228
366	146	1	9	106	77	2868.9	50	1.74283		364	240	130	295	310	160	265	180							1779.35	3558.7	35.587		3.5358
367	239	4	4	125	67	4696.35	40	0.851725		365	65	60	60	70	45	65	40							1018.85	2037.71	20.3771		2.6221
368	1318	6	27	255	162	25898.7	165	0.637098		366	40	50	135	105	100	80	70							717.806	1435.61	14.3561		1.1372
369	123	2	8	156	75	2416.95	50	2.06872		367	60	40	70	105	80	85	45							1112.81	2225.61	22.2561		6.4164
370	211	0	9	132	116	4146.15	45	1.08534		368	235	165	240	130	100	140	90							1647.01	3294.02	32.9402		1.305
Means	744.2	4.2	10.7	167.9	110.5	14623.5	74.5	0.944803		369	110	50	80	145	85	75	50							324.391	648.782	6.48782		9.8821
SE	211.676	1.11355	2.18607	20.9244	14.4893	4159.43	13.7123	0.202023		370	110	45	115	150	140	80	140							1260.37	2520.74	25.2074		4.8849
										Means	118.5	74.5	121.5	140.5	94	106	84.5							1113.42	2226.84	22.2684		3.5892
2014-01-28										SE	21.6929	13.7123	26.0347	22.1541	11.2744	19.8298	14.7846							739.305	1478.61	14.7861		5.4088
Colony #	Total Branch Count	# Diseased Branches		Colony Size (cm)		Colony Size (cm2)	Total Lesion Size per Colony (cm2)	Mean Monthly % Tissue Loss		Mean Lesion Size(cm2)	105.643													808.947	1617.89	16.1789		12.301
		acute	subacute	max diam	perp					SE	8.70735													713.333	1426.67	14.2667		11.8292
361	1450	5	4	165	70	28492.5	45	0.157936																441.634	883.268	8.83268		4.4283
362	1462	12	8	200	123	28728.3	100	0.348089		III. TISSUE LOSS														531.778	1063.56	10.6356		4.6947
363	413	10	5	135	110	8115.45	75	0.924163		Colony #	2018-10-20	2018-12-08	2018-01-28	2018-03-04	2018-03-27	2018-05-13	2018-06-16							523.131	1046.26	10.4626		3.637
364	1789	45	14	303	210	35153.8	295	0.839168		361	0.473809	0.157936	0.157936	0.315873	0.193033	0.140388	0.403615							1455.67	2911.35	29.1135		4.3879
365	291	8	4	102	95	5718.15	60	1.04929		362	0.348089	0.191449	0.348089	0.348089	0.243662	0.400302	0.174044							1277.15	2554.3	25.543		4.1159
366	146	9	18	106	77	2868.9	135	4.70564		363	1.109	1.29383	0.924163	2.46444	1.29383	1.41705	0.800941							754.019	1508.04	15.0804		7.4474
367	239	6	8	125	67	4696.35	70	1.49052		364	0.682713	0.369803	0.839168	0.881838	0.455142	0.753829	0.512035							1580.21	3160.43	31.6043		1.9019
368	1318	10	38	255	162	25898.7	240	0.926687		365	1.13673	1.04929	1.04929	1.22417	0.786968	1.13673	0.699527							884.624	1769.25	17.6925		6.2761
369	123	6	10	156	75	2416.95	80	3.30996		366	1.39426	1.74283	4.70564	3.65994	3.48566	2.78853	2.43996							1326.16	2652.33	26.5233		2.6651
370	211	8	15	132	116	4146.15	115	2.77366		367	1.27759	0.851725	1.49052	2.23578	1.70345	1.80992	0.958191							934.684	1869.37	18.6937		5.3052
Means	744.2	11.9	12.4	167.9	110.5	14623.5	121.5	1.65251		368	0.907381	0.637098	0.926687	0.501956	0.38612	0.540568	0.347508							1856.08	3712.15	37.1215		4.3948
SE	211.676	3.74002	3.22559	20.9244	14.4893	4159.43	26.0347	0.463919		369	4.55119	2.06872	3.30996	5.9993	3.51683	3.10308	2.06872							692.076	1384.15	13.8415		0.6481
										370	2.65306	1.08534	2.77366	3.61781	3.37663	1.9295	3.37663							1607.47	3214.94	32.1494		4.9424
2014-03-04										Means	1.45338	0.944803	1.65251	2.12492	1.54413	1.40199	1.17812							1123.89	2247.78	22.4778		7.7136
Colony #	Total Branch Count	# Diseased Branches		Colony Size (cm)		Colony Size (cm2)	Total Lesion Size per Colony (cm2)	Mean Monthly % Tissue Loss		SE	0.399475	0.202023	0.463919	0.588253	0.443772	0.317781	0.33961							1950.45	3900.9	39.009		10.7708
		acute	subacute	max diam	perp					Mean Tissue Loss (%)	1.47141													374.084	748.168	7.48168		4.1833
361	1450	10	8	165	70	28492.5	90	0.315873		SE	0.140885													693.122	1386.24	13.8624		2.9595
362	1462	12	8	200	123	28728.3	100	0.348089																848.628	1697.26	16.9726		1.4183
363	413	15	25	135	110	8115.45	200	2.46444																	Mean	19.6526	Mean	5.00182
364	1789	24	38	303	210	35153.8	310	0.881838																	STDEV	10.1671	STDEV	3.23577
365	291	5	9	102	95	5718.15	70	1.22417																	SE	1.43784	SE	0.457606
366	146	6	15	106	77	2868.9	105	3.65994																	n	50
367	239	8	13	125	67	4696.35	105	2.23578
368	1318	9	17	255	162	25898.7	130	0.501956
369	123	21	8	156	75	2416.95	145	5.9993
370	211	12	18	132	116	4146.15	150	3.61781
Means	744.2	12.2	15.9	167.9	110.5	14623.5	140.5	2.12492
SE	211.676	1.96525	3.02012	20.9244	14.4893	4159.43	22.1541	0.588253
2014-03-27
Colony #	Total Branch Count	# Diseased Branches		Colony Size (cm)		Colony Size (cm2)	Total Lesion Size per Colony (cm2)	Mean Monthly % Tissue Loss
		acute	subacute	max diam	perp
361	1450	8	3	165	70	28492.5	55	0.193033
362	1462	4	10	200	123	28728.3	70	0.243662
363	413	9	12	135	110	8115.45	105	1.29383
364	1789	11	21	303	210	35153.8	160	0.455142
365	291	4	5	102	95	5718.15	45	0.786968
366	146	5	15	106	77	2868.9	100	3.48566
367	239	4	12	125	67	4696.35	80	1.70345
368	1318	8	12	255	162	25898.7	100	0.38612
369	123	4	13	156	75	2416.95	85	3.51683
370	211	10	18	132	116	4146.15	140	3.37663
Means	744.2	6.7	12.1	167.9	110.5	14623.5	94	1.54413
SE	211.676	0.882547	1.70261	20.9244	14.4893	4159.43	11.2744	0.443772
2014-05-13
Colony #	Total Branch Count	# Diseased Branches		Colony Size (cm)		Colony Size (cm2)	Total Lesion Size per Colony (cm2)	Mean Monthly % Tissue Loss
		acute	subacute	max diam	perp
361	1450	5	3	165	70	28492.5	40	0.140388
362	1462	10	13	200	123	28728.3	115	0.400302
363	413	5	18	135	110	8115.45	115	1.41705
364	1789	15	38	303	210	35153.8	265	0.753829
365	291	3	10	102	95	5718.15	65	1.13673
366	146	1	15	106	77	2868.9	80	2.78853
367	239	7	10	125	67	4696.35	85	1.80992
368	1318	8	20	255	162	25898.7	140	0.540568
369	123	0	15	156	75	2416.95	75	3.10308
370	211	4	12	132	116	4146.15	80	1.9295
Means	744.2	5.8	15.4	167.9	110.5	14623.5	106	1.40199
SE	211.676	1.40475	2.92195	20.9244	14.4893	4159.43	19.8298	0.317781
2014-06-16
Colony #	Total Branch Count	# Diseased Branches		Colony Size (cm)		Colony Size (cm2)	Total Lesion Size per Colony (cm2)	Mean Monthly % Tissue Loss
		acute	subacute	max diam	perp
361	1450	8	15	165	70	28492.5	115	0.403615
362	1462	3	7	200	123	28728.3	50	0.174044
363	413	5	8	135	110	8115.45	65	0.800941
364	1789	12	24	303	210	35153.8	180	0.512035
365	291	3	5	102	95	5718.15	40	0.699527
366	146	4	10	106	77	2868.9	70	2.43996
367	239	4	5	125	67	4696.35	45	0.958191
368	1318	8	10	255	162	25898.7	90	0.347508
369	123	3	7	156	75	2416.95	50	2.06872
370	211	10	18	132	116	4146.15	140	3.37663
Means	744.2	6	10.9	167.9	110.5	14623.5	84.5	1.17812
SE	211.676	1.0328	1.96893	20.9244	14.4893	4159.43	14.7846	0.33961

## Sheet: TISSUE LOSS MASSIVE
SEVERITY DATA: MASSIVE COLONIES - P.lobata/lutea (10/19/09 - 6/11/10)
2013-10-20								SUMMARIES
Colony #	Lesion Count	Colony Size (cm)			Total Lesion Size (cm²)	% Tissue Loss		I. LESION COUNT
		max diam	perp	Colony Size:ELLIPSE (cm²)				Colony #	2018-10-20	2018-12-08	2018-01-28	2018-03-04	2018-03-27	2014-05-11	2014-06-12
381	9	168	91	12007.2	394.356	3.28434		381	9	8	7	15	15	15	7
382	8	223	103	18039.8	44.3435	0.245809		382	8	5	4	1	1	1	1
383	7	265	93	19356.1	45.3909	0.234504		383	7	4	4	4	1	1	2
384	37	186	146	21328.3	663.516	3.11097		384	37	43	69	55	80	97	78
385	8	85.5	54	3626.18	63.5	1.75115		385	8	8	5	5	7	6	6
386	8	150	130	15315.3	95.9161	0.626278		386	8	25	41	25	28	14	13
387	5	320	285	71628.3	805.829	1.12501		387	5	4	4	10	24	18	18
388	7	193	106	16067.7	240.956	1.49963		388	7	5	8	5	17	29	20
389	5	163	122	15618.4	292.593	1.87338		389	5	5	6	5	5	6	6
390	22	230	185	33418.7	943.628	2.82365		390	22	18	43	31	70	35	32
Means	11.6	198.35	131.5	22640.6	359.003	1.65747		Total	116	125	191	156	248	222	183
SE	3.21178	20.6223	20.363	5935.24	105.812	0.358456		Means	11.6	12.5	19.1	15.6	24.8	22.2	18.3
								SE	3.21178	4.04214	7.35217	5.36905	8.88169	9.04655	7.28629
2013-12-08								Mean Lesion Count	17.7286
Colony #	Lesion Count	Colony Size (cm)			Total Lesion Size (cm²)	% Tissue Loss		SE	1.83637
		max diam	perp	Colony Size:ELLIPSE (cm²)
381	8	168	91	12007.2	389.258	3.24188		II. TOTAL LESION SIZE per COLONY
382	5	223	103	18039.8	40.9898	0.227219		Colony #	2018-10-20	2018-12-08	2018-01-28	2018-03-04	2018-03-27	2014-05-11	2014-06-12
383	4	265	93	19356.1	31.1276	0.160815		381	394.356	389.258	320.48	181.683	407.092	645.203	629.7
384	43	186	146	21328.3	573.658	2.68966		382	44.3435	40.9898	15.2755	6.5679	6.1682	3.8546	1.6654
385	8	85.5	54	3626.18	64.0439	1.76615		383	45.3909	31.1276	36.4284	237.128	241.98	280.3	317.376
386	25	150	130	15315.3	172.345	1.12532		384	663.516	573.658	1126.37	825.75	783.349	1222.39	838.633
387	4	320	285	71628.3	1043.78	1.45721		385	63.5	64.0439	78.9418	63.2742	67.8731	62.4029	63.2203
388	5	193	106	16067.7	152.938	0.951835		386	95.9161	172.345	144.481	108.925	78.4944	50.9526	41.2746
389	5	163	122	15618.4	303.423	1.94273		387	805.829	1043.78	1214.93	1093.23	1421.67	1437.18	1506.49
390	18	230	185	33418.7	647.95	1.93889		388	240.956	152.938	211.424	79.4003	286.781	322.849	211.269
Means	12.5	198.35	131.5	22640.6	341.951	1.55017		389	292.593	303.423	336.615	383.285	386.694	483.659	348.18
SE	4.04214	20.6223	20.363	5935.24	103.951	0.311623		390	943.628	647.95	1367.07	877.115	716.72	1516.58	1026.84
								Means	359.003	341.951	485.202	385.636	439.682	602.537	498.465
2014-01-28								SE	105.812	103.951	168.286	125.502	136.712	184.654	156.75
Colony #	Lesion Count	Colony Size (cm)			Total Lesion Size (cm²)	% Tissue Loss		Mean Lesion Size(cm2)	444.639
		max diam	perp	Colony Size:ELLIPSE (cm²)				SE	34.7983
381	7	168	91	12007.2	320.48	2.66907
382	4	223	103	18039.8	15.2755	0.0846766		III. TISSUE LOSS
383	4	265	93	19356.1	36.4284	0.188201		Colony #	2018-10-20	2018-12-08	2018-01-28	2018-03-04	2018-03-27	2014-05-11	2014-06-12
384	69	186	146	21328.3	1126.37	5.28113		381	3.28434	3.24188	2.66907	1.51312	3.39041	5.37349	5.24437
385	5	85.5	54	3626.18	78.9418	2.17699		382	0.245809	0.227219	0.0846766	0.0364078	0.0341922	0.0213672	0.0092318
386	41	150	130	15315.3	144.481	0.943382		383	0.234504	0.160815	0.188201	1.22508	1.25015	1.44812	1.63967
387	4	320	285	71628.3	1214.93	1.69616		384	3.11097	2.68966	5.28113	3.87162	3.67282	5.7313	3.93203
388	8	193	106	16067.7	211.424	1.31584		385	1.75115	1.76615	2.17699	1.74493	1.87175	1.7209	1.74344
389	6	163	122	15618.4	336.615	2.15524		386	0.626278	1.12532	0.943382	0.711217	0.512524	0.332692	0.2695
390	43	230	185	33418.7	1367.07	4.09072		387	1.12501	1.45721	1.69616	1.52626	1.98478	2.00644	2.1032
Means	19.1	198.35	131.5	22640.6	485.202	2.06014		388	1.49963	0.951835	1.31584	0.494162	1.78483	2.00931	1.31487
SE	7.35217	20.6223	20.363	5935.24	168.286	0.518885		389	1.87338	1.94273	2.15524	2.45406	2.47588	3.09672	2.22929
								390	2.82365	1.93889	4.09072	2.62462	2.14467	4.53813	3.07266
2014-03-04								Means	1.65747	1.55017	2.06014	1.62015	1.9122	2.62785	2.15583
Colony #	Lesion Count	Colony Size (cm)			Total Lesion Size (cm²)	% Tissue Loss		SE	0.358456	0.311623	0.518885	0.35851	0.359075	0.633189	0.503902
		max diam	perp	Colony Size:ELLIPSE (cm²)				Mean Tissue Loss (%)	1.94054
381	15	168	91	12007.2	181.683	1.51312		SE	0.143843
382	1	223	103	18039.8	6.5679	0.0364078
383	4	265	93	19356.1	237.128	1.22508
384	55	186	146	21328.3	825.75	3.87162
385	5	85.5	54	3626.18	63.2742	1.74493
386	25	150	130	15315.3	108.925	0.711217
387	10	320	285	71628.3	1093.23	1.52626
388	5	193	106	16067.7	79.4003	0.494162
389	5	163	122	15618.4	383.285	2.45406
390	31	230	185	33418.7	877.115	2.62462
Means	15.6	198.35	131.5	22640.6	385.636	1.62015
SE	5.36905	20.6223	20.363	5935.24	125.502	0.35851
2014-03-27
Colony #	Lesion Count	Colony Size (cm)			Total Lesion Size (cm²)	% Tissue Loss
		max diam	perp	Colony Size:ELLIPSE (cm²)
381	15	168	91	12007.2	407.092	3.39041
382	1	223	103	18039.8	6.1682	0.0341922
383	1	265	93	19356.1	241.98	1.25015
384	80	186	146	21328.3	783.349	3.67282
385	7	85.5	54	3626.18	67.8731	1.87175
386	28	150	130	15315.3	78.4944	0.512524
387	24	320	285	71628.3	1421.67	1.98478
388	17	193	106	16067.7	286.781	1.78483
389	5	163	122	15618.4	386.694	2.47588
390	70	230	185	33418.7	716.72	2.14467
Means	24.8	198.35	131.5	22640.6	439.682	1.9122
SE	8.88169	20.6223	20.363	5935.24	136.712	0.359075
2014-05-11
Colony #	Lesion Count	Colony Size (cm)			Total Lesion Size (cm²)	% Tissue Loss
		max diam	perp	Colony Size:ELLIPSE (cm²)
381	15	168	91	12007.2	645.203	5.37349
382	1	223	103	18039.8	3.8546	0.0213672
383	1	265	93	19356.1	280.3	1.44812
384	97	186	146	21328.3	1222.39	5.7313
385	6	85.5	54	3626.18	62.4029	1.7209
386	14	150	130	15315.3	50.9526	0.332692
387	18	320	285	71628.3	1437.18	2.00644
388	29	193	106	16067.7	322.849	2.00931
389	6	163	122	15618.4	483.659	3.09672
390	35	230	185	33418.7	1516.58	4.53813
Means	22.2	198.35	131.5	22640.6	602.537	2.62785
SE	9.04655	20.6223	20.363	5935.24	184.654	0.633189
2014-06-12
Colony #	Lesion Count	Colony Size (cm)			Total Lesion Size (cm²)	% Tissue Loss
		max diam	perp	Colony Size:ELLIPSE (cm²)
381	7	168	91	12007.2	629.7	5.24437
382	1	223	103	18039.8	1.6654	0.0092318
383	2	265	93	19356.1	317.376	1.63967
384	78	186	146	21328.3	838.633	3.93203
385	6	85.5	54	3626.18	63.2203	1.74344
386	13	150	130	15315.3	41.2746	0.2695
387	18	320	285	71628.3	1506.49	2.1032
388	20	193	106	16067.7	211.269	1.31487
389	6	163	122	15618.4	348.18	2.22929
390	32	230	185	33418.7	1026.84	3.07266
Means	18.3	198.35	131.5	22640.6	498.465	2.15583
SE	7.28629	20.6223	20.363	5935.24	156.75	0.503902

## Sheet: TISSUE LOSS SUMMARY
BRANCHING	Mean Monthly Tissue Loss (%)							TOTAL Change in Tissue Cover	Colony Mean % Tissue Loss				INITIAL LESION COUNT					MEAN MONTHLY LESION COUNT
	0d	49d	100d	135d	158d	203d	239d			SD	SE		BRANCHING		MASSIVE			BRANCHING		MASSIVE
361	0.473935	0.157978	0.157978	0.315956	0.193084	0.140425	0.403722	-0.0702125	0.263297	0.134828	0.0509603		361	27	381	9		0d	23.7	0d	11.6
362	0.348181	0.1915	0.348181	0.348181	0.243727	0.400408	0.174091	-0.174091	0.293467	0.0890127	0.0336436		362	20	382	8		49d	14.9	49d	12.5
363	1.10929	1.29417	0.924408	2.46509	1.29417	1.41743	0.801154	-0.308136	1.32939	0.546432	0.206532		363	18	383	7		100d	24.3	100d	19.1
364	0.682894	0.369901	0.839391	0.882072	0.455263	0.754029	0.512171	-0.170724	0.642246	0.198572	0.075053		364	48	384	37		135d	28.1	135d	15.6
365	1.13703	1.04957	1.04957	1.2245	0.787176	1.13703	0.699712	-0.43732	1.01208	0.194642	0.0735678		365	13	385	8		158d	18.8	158d	24.8
366	1.39463	1.74329	4.70688	3.66091	3.48658	2.78926	2.44061	1.04597	2.88888	1.15574	0.436829		366	8	386	8		203d	21.2	203d	22.2
367	1.27793	0.851951	1.49091	2.23637	1.7039	1.8104	0.958445	-0.319482	1.4757	0.489673	0.185079		367	12	387	5		239d	16.9	239d	18.3
368	0.907622	0.637267	0.926933	0.502089	0.386222	0.540711	0.3476	-0.560022	0.606921	0.232766	0.0879771		368	47	388	7		Mean	21.1286		17.7286
369	4.5524	2.06927	3.31083	6.00089	3.51776	3.10391	2.06927	-2.48313	3.51776	1.39324	0.526596		369	22	389	5		SD	4.6075	SD	4.85857
370	2.65377	1.08563	2.77439	3.61877	3.37752	1.93001	3.37752	0.723755	2.68823	0.909944	0.343926		370	22	390	22		SE	1.74147	SE	1.83637
Mean Monthly Tissue Loss													Mean	23.7		11.6
	1.45377	0.945053	1.65295	2.12548	1.54454	1.40236	1.17843	-0.275338					SD	13.7198	SD	10.1566
SD	1.26358	0.639023	1.46743	1.86071	1.4037	1.00518	1.07423	0.930469					SE	4.33859	SE	3.21178
SE	0.399581	0.202077	0.464042	0.588409	0.443889	0.317865	0.3397	0.29424
					Monthly Mean TL		1.4718
						SD	0.372845
						SE	0.140922
MASSIVE	Mean Monthly Tissue Loss (%)							TOTAL Change in Tissue Cover	Colony Mean % Tissue Loss
	0d	49d	100d	135d	158d	203d	239d			SD	SE
381	3.28434	3.24188	2.66907	1.51312	3.39041	5.37349	5.24437	1.96003	3.53095	1.37291	0.518913
382	0.245809	0.227219	0.0846766	0.0364078	0.0341922	0.0213672	0.0092318	-0.236577	0.094129	0.100196	0.0378704
383	0.234504	0.160815	0.188201	1.22508	1.25015	1.44812	1.63967	1.40516	0.878077	0.654268	0.24729
384	3.11097	2.68966	5.28113	3.87162	3.67282	5.7313	3.93203	0.821055	4.04136	1.10017	0.415825
385	1.75115	1.76615	2.17699	1.74493	1.87175	1.7209	1.74344	-0.00771334	1.82504	0.162739	0.0615095
386	0.626278	1.12532	0.943382	0.711217	0.512524	0.332692	0.2695	-0.356778	0.645844	0.311061	0.11757
387	1.12501	1.45721	1.69616	1.52626	1.98478	2.00644	2.1032	0.978189	1.69987	0.355278	0.134282
388	1.49963	0.951835	1.31584	0.494162	1.78483	2.00931	1.31487	-0.184757	1.33864	0.5064	0.191401
389	1.87338	1.94273	2.15524	2.45406	2.47588	3.09672	2.22929	0.355907	2.31819	0.41286	0.156047
390	2.82365	1.93889	4.09072	2.62462	2.14467	4.53813	3.07266	0.24901	3.03334	0.964588	0.36458
Mean Monthly Tissue Loss
	1.65747	1.55017	2.06014	1.62015	1.9122	2.62785	2.15583	0.498353
SD	1.13354	0.985439	1.64086	1.13371	1.13549	2.00232	1.59348	0.772426
SE	0.358456	0.311623	0.518885	0.35851	0.359075	0.633189	0.503902	0.244262
					Monthly Mean TL		1.94054
						SD	0.380572
						SE	0.143843
